# Supplementary material for: Paraspeckle condensation is controlled via TDP-43 polymerization and linked to neuroprotection
Source: Nat Cell Biol. 2026 Mar 18;28(4):754–70. doi: 10.1038/s41556-026-01895-y (PMC13086584; doi:10.1038/s41556-026-01895-y)
Supplement: Supplementary file 4 — Primer and probe sequences. [file 41556_2026_1895_MOESM4_ESM.xlsx]

## Sheet: Primers
Target	Forward	Reverse
GAPDH	5’-TCGCCAGCCGAGCCA-3’	5’-GAGTTAAAAGCAGCCCTGGTG -3’
RNU1-1	5’-CCATGATCACGAAGGTGGTT-3’	5’-ATGCAGTCGAGTTTCCCACA-3’
FUS	5’-GGAACTCAGTCAACTCCCCA-3’	5’-TACCGTAACTTCCCGAGGTG-3’
NEAT1_2 (in-deletion)	5’-AGAGGCTCAGAGAGGACTGTAACCTG-3	5’-TGTGTGTGTAAAAGAGAGAAGTTGTGG-3’
NEAT1_2 (outside deletion)	5’- GTGCTGAGAAGGAAGGTGCT-3’	5’-CTGGCTAGTCCCAGTTCAGC-3’
TDP-43	5'-TGCTTAGGTTCGGCATTGGAT-3’	5'-TCAGGGCCTTTGCCTTTGTT-3’
Δrep4 clone screening	5’- GTCACTTGGCTCTCTCACTGCCC-3’ or 5’- GAAGCCAGTGGCACGTTTCC-3’	5’-GGGAACTGCCATCACTCGAAATGAA-3’
Repeat 4 amplification	5’-CAAAGGCAGTTGGCCCAACAC-3’	5’-CAGAGGCTCAGAGAGGACTGTA-3’
NEAT1_2 splicing – pair 1	5’-GGCAGTGGGAAGGGATTCTC-3’	5’-TGCCGATGAAGCAACAAAGC-3’
NEAT1_2 splicing – pair 2	5’-TGGCCTGTACGATTTCTGCT-3’	5’-CAACCTGCCGATGAAGCAAC-3’
His-FUS cloning	5’-TCGGGATCCTATGGCCTCAAACGATTATACCC-3’	5’-GTGCTCGAGATACGGCCTCTCCCTGCGAT-3’
NEAT1_2 (in-deletion)	Same as qPCR primer pair
NEAT1_2 (outside deletion)	5’-GCATTCGCCTCCCAAATGTC-3’	5’-CCACCTACACACCCACCTTC-3’
NEAT1_2 MS2 line screening pair 1	5’- TCCAGGGTGAGAGGTTGTCA-3’	5’- CGGCCGCTTTACTTGTACAG-3’
NEAT1_2 MS2 line screening pair 2	5’- TGCCGCGCGATCGATAGATC-3’	5’- GGTGCGGGCACTTACTTACT-3’
ISG16	5’-CTCCCGACCTAGTGATCCG-3’	5’-GTTCATACACGGCAGCGTTC-3’
ADARB2	5’-AAGAGGCACAAACACAGCAG-3’	5’-CCAAGTCACAGGCAAGGAAC-3’
RAPTOR	5’-GACCTCGTGAAGGACAACGC-3’	5’-TTGACGATCACGGCGAGAAT-3’
hnRNPM	5’-CGGCGACGGAGATCAAAATG-3’	5’-AGGTCGTTCTTCTTCACCCT-3’
HIF1A	5’-GACAAGCCACCTGAGGAGAG-3’	5’GGAAAGGCAAGTCCAGAGGT-3’
MALAT1	5'-GGATCCTAGACCAGCATGCC-3'	5'- AAAGGTTACCATAAGTAAGTTCCAGAAAA-3'
Brown, qRT-PCR primers; red, PCR primers; blue, semi-extractability analysis

## Sheet: 3' NEAT1_2 probes
	Probe #	Probe (5'-> 3')	Probe position *
	1	tcaatgaagaaagggagcca	35
	2	atgtgacagagaatcccttc	95
	3	aatggggaggaactgatcca	123
	4	gcagatcggatttgaccaac	145
	5	ctcacttgtcattacacagg	170
	6	aggagtgacggtgagaatgc	192
	7	ctcaggggaagcggagagac	215
	8	caccctgcatcaaaacacat	255
	9	agtgtcgggaataccaatgg	277
	10	agacacagtgaagcccaagc	324
	11	ttaggtctgcactgtcaaca	346
	12	gtccagtgcaaacaagaaga	399
	13	gcagttgaaaataaccctca	430
	14	ccacatagtaactaccaatc	520
	15	ttcagcccaagtaattgtgt	542
	16	ccaaccacaacaggtggatt	564
	17	aaccacaaaatgctggtgcc	642
	18	tagaaggggatttgcccaaa	686
	19	ggttgcaaaccaaaagctgc	715
	20	tgtgggataagcgagctacg	899
	21	tgttagcaacagaacccttg	928
	22	gggcagtcaaaacacactct	976
	23	ccttacaaggcctcagaaat	998
	24	gccgatgaagcaacaaagct	1022
	25	cattcacggccatctaagtc	1049
	26	aaacacactatggtgcgggc	1098
	27	gaatgtgttgggccaactgc	1207
	28	tcagacctctcaaaggggtg	1229
	29	gaatctgagcagaatcagcc	1379
	30	caggacccaaaggtacacaa	1733
	31	tcctgtcacttgactctaac	1777
	32	tgaagtcggaagcacagggc	1811
	33	tgggaactgccatcactcga	1833
	34	tccattctctgatctgtcag	1878
	35	agtggaaatggttctctggg	1950
	36	tttttgactctatgcagatc	2049
	37	cttgcattttatacccatgg	2075
	38	gaggacatctctgtgtagta	2124
	39	atttccagagtgagtctagg	2152
	40	cacaggtgagaaggtgctgg	2236
	41	aactgaacacgaggcacagt	2290
	42	ccaaggagcatgaagtcaga	2316
	43	cagcttcacatccacatgtc	2363
	44	taaaggcatagccaggggac	2392
	45	aaaagaaacacctgcggcgg	2469
	46	aaaacctgagtgcggccatg	2502
	47	ttcacagatgggaaggtgaa	2526
	48	tttgctttttcctgctcact	2548
	*NEAT1_2 specific region was used for design (excluding NEAT1_1 overlapping sequence)

## Sheet: middle NEAT1_2 probes
	Probe #	Probe (5'-> 3')	Probe position *
	1	ggagctagcaaatctagacc	23
	2	tcctacatggccttaattac	45
	3	ttctatctgtggttaccatg	68
	4	gcagaccacttgggataata	92
	5	accaactctcaacagagagc	137
	6	cgcatacacttagacccaaa	371
	7	cacagaacagcagtgcaagg	585
	8	caaaaccttacaccccaaga	610
	9	cattctacgcccaaagtttg	641
	10	ggtcaccaagatataacggc	897
	11	ccatgagcacagacagaagg	988
	12	aaagaggaccctggattctg	1036
	13	cagggaaaggagttgcaagc	1058
	14	gagaaggcggttatagaggt	1144
	15	cagggtggaagcaagagttt	1210
	16	ggcatctatagcagttatct	1232
	17	tcaattcttcttcagcatgc	1283
	18	caatccccaacatttatacc	1310
	19	tctgctcctgtatcaacaag	1350
	20	cccactcactgaattctatt	1587
	21	acttttgctattcttatgcc	1640
	22	actgaagagcctcaaccaat	1699
	23	actgcacatggagaggttag	1850
	24	aagccagaggatgacacttc	1883
	25	tgcaccataatgagtaccac	1906
	26	attttgctatcttcctgttg	2025
	27	tacctgttcatcttttcgta	2057
	28	ttccaaaagcaaatgtgccc	2325
	29	tcggaggagcaaaggttttc	2777
	30	cagagggaaagcagactcga	2801
	31	ttcagtcaccagcagacaaa	2835
	32	ggccaattgacacaaggtag	2860
	33	tatgtactcttggggtggaa	3141
	34	gtcttctgaattgaaccctg	3337
	35	cattcaggaaacatcagcct	3366
	36	tcagggacaagcaacaacca	3392
	37	gagctcaacaaggagtagct	3576
	38	cgttacatgaaaggtccagc	3718
	39	gatgggctacatatccttta	4016
	40	tacagagatgctcacagctg	4075
	41	aagtgtagctttctggagtc	4182
	42	gttagtggctatgtagggaa	4227
	43	tttcacatggttagtggtca	5662
	44	cctggtataataggtgcttt	5796
	45	gttctgtgtatttgagttcc	6804
	46	accataggagttactgtctg	6956
	47	cccacatatcacttctacaa	7633
	48	ccatgcaacacgtttttcag	7792
	*NEAT1_2 specific region was used for design (excluding NEAT1_1 overlapping sequence)
