# Supplementary material for: Paraspeckle condensation is controlled via TDP-43 polymerization and linked to neuroprotection
Source: Nat Cell Biol. 2026 Mar 18;28(4):754–70. doi: 10.1038/s41556-026-01895-y (PMC13086584; doi:10.1038/s41556-026-01895-y)
Supplement: Supplementary file 5 — Source data for Supplementary Figs. 1–3. [file 41556_2026_1895_MOESM5_ESM.xlsx]

## Sheet: Suppl fig 1
			FUSPLD			TDP43PLD			TDP43PLD
			FUSPLD			TDP43PLD			FUSPLD
		N_cationpi	0		N_cationpi	0.0131371		N_cationpi	0.0201494
		N_electrostatic	0		N_electrostatic	0.000318245		N_electrostatic	0.000742569
		N_aromatic	0.093581		N_aromatic	0.0470641		N_aromatic	0.0520651
		N_aromatic_aliphatic	0.022128		N_aromatic_aliphatic	0.0296981		N_aromatic_aliphatic	0.0421219
		N_hydrophobic	0.0151994		N_hydrophobic	0.151704		N_hydrophobic	0.0301923

## Sheet: Suppl fig 2e
	WT		NEAT1 KO
	mean	SEM	mean	SEM
0h00	452.9	67.3005	455.077	57.4606
1h30	939.9	97.3902	748.099	66.6743
2h30	838.1	64.9936	530.074	93.1091

## Sheet: Suppl fig 2f
	Time [s]	WT					NEAT1 KO							WT	KO
	0.2048	0.025543	0.010815	0.022991	0.025935	0.033909	0.025532	0.070944	0.054301	-0.00358	0.034897		One-phase association
	0.4096	0.028994	0.066099	0.050509	0.033837	0.066748	0.073478	0.209267	0.115951	0.008452	0.054109		Best-fit values
	0.6144	0.037855	0.088448	0.063227	0.045775	0.077437	0.066275	0.181745	0.145385	0.014868	0.035829		Y0	0.1057	0.1765
	0.8192	0.026253	0.125659	0.047578	0.075025	0.122778	0.098912	0.279038	0.140301	0.030595	0.073926		Plateau	0.5056	0.6732
	1.024	0.030625	0.155226	0.044896	0.06197	0.178243	0.08895	0.304866	0.20948	0.027652	0.090762		K	0.05923	0.04007
	1.2288	0.025736	0.190377	0.058826	0.089565	0.178676	0.089378	0.309132	0.25054	0.044971	0.085546		Tau	16.88	24.96
	1.4336	0.030512	0.229959	0.031423	0.098912	0.242086	0.118173	0.253918	0.311198	0.034983	0.089425		Half-time	11.7	17.3
	1.6384	0.032677	0.201811	0.050125	0.086682	0.22899	0.189	0.275209	0.304913	0.054194	0.140464		Span	0.4	0.4967
	1.8432	0.053319	0.237373	0.057938	0.101597	0.295976	0.157048	0.283544	0.321578	0.04384	0.12321		95% CI (profile likelihood)
	2.048	0.048359	0.247296	0.043923	0.0823	0.285405	0.123809	0.395028	0.314307	0.026909	0.118404		Y0	0.05821 to 0.1500	0.1150 to 0.2334
	2.2528	0.071313	0.284371	0.056765	0.091841	0.284441	0.140455	0.356553	0.341369	0.062856	0.118243		Plateau	0.4887 to 0.5260	0.6367 to 0.7283
	2.4576	0.036398	0.29396	0.067463	0.092026	0.29956	0.087453	0.427276	0.358196	0.029689	0.121237		K	0.04609 to 0.07470	0.02794 to 0.05418
	2.6624	0.064216	0.306633	0.074499	0.0993	0.285286	0.101508	0.390378	0.443105	0.051827	0.155351		Tau	13.39 to 21.70	18.46 to 35.78
	2.8672	0.079701	0.323337	0.051531	0.1318	0.313618	0.132181	0.419055	0.423061	0.026504	0.140912		Half-time	9.279 to 15.04	12.79 to 24.80
	3.072	0.076066	0.384912	0.099371	0.136436	0.268256	0.167496	0.500045	0.470172	0.036063	0.198251		Goodness of Fit
	3.2768	0.068006	0.363797	0.120487	0.144226	0.283505	0.140859	0.507319	0.503644	0.056791	0.207478		Degrees of Freedom	2127	2127
	3.4816	0.059888	0.365535	0.086941	0.144461	0.276348	0.159265	0.432345	0.486536	0.044511	0.200579		R squared	0.1729	0.1405
	3.6864	0.062249	0.402711	0.093338	0.142508	0.290924	0.193043	0.469198	0.499271	0.031841	0.200277		Sum of Squares	98.57	213.8
	3.8912	0.077727	0.391415	0.117327	0.139191	0.322838	0.133058	0.448152	0.49772	0.052626	0.22167		Sy.x	0.2153	0.3171
	4.096	0.061317	0.41544	0.10161	0.152467	0.34069	0.126405	0.412316	0.596133	0.064064	0.225192		Constraints
	4.3008	0.048693	0.418141	0.128161	0.152473	0.368146	0.165758	0.3456	0.527393	0.050721	0.236695		K	K > 0	K > 0
	4.5056	0.063573	0.382797	0.082636	0.137556	0.327446	0.108462	0.481892	0.561634	0.073383	0.186506
	4.7104	0.074551	0.370886	0.109127	0.156997	0.373201	0.161233	0.503327	0.545968	0.088818	0.183011		Number of points
	4.9152	0.07364	0.420836	0.123893	0.132864	0.391399	0.139746	0.423024	0.589833	0.100082	0.194687		# of X values	2130	2130
	5.12	0.04956	0.375304	0.114066	0.161041	0.390122	0.156386	0.444224	0.574989	0.047452	0.220619		# Y values analyzed	2130	2130
	5.3248	0.052778	0.407532	0.083514	0.113416	0.382517	0.202141	0.481162	0.512603	0.057975	0.213036
	5.5296	0.07978	0.403195	0.10812	0.117749	0.398456	0.13256	0.481198	0.668127	0.069582	0.250525
	5.7344	0.082154	0.400049	0.126957	0.133491	0.407727	0.101919	0.428964	0.556822	0.06229	0.253413
	5.9392	0.080797	0.434867	0.121117	0.17266	0.410848	0.098958	0.357402	0.639712	0.068917	0.275009
	6.144	0.119378	0.411101	0.113978	0.174087	0.418053	0.135678	0.374482	0.698899	0.082116	0.301972
	6.3488	0.09746	0.451493	0.128247	0.189347	0.438743	0.111945	0.345878	0.671854	0.085789	0.250132
	6.5536	0.095004	0.472758	0.102512	0.220956	0.456466	0.143019	0.318476	0.637405	0.065544	0.22671
	6.7584	0.091007	0.463194	0.136524	0.21235	0.456628	0.190316	0.411954	0.738479	0.063216	0.233875
	6.9632	0.090587	0.487087	0.114614	0.22494	0.43704	0.11468	0.401874	0.719652	0.063523	0.234639
	7.168	0.091649	0.477148	0.144383	0.249478	0.438271	0.159877	0.427266	0.742039	0.05702	0.262734
	7.3728	0.096119	0.498119	0.142355	0.229465	0.435719	0.147696	0.378217	0.688093	0.047171	0.260443
	7.5776	0.122345	0.481394	0.157621	0.210464	0.451373	0.117844	0.418159	0.762343	0.06721	0.224891
	7.7824	0.098416	0.505063	0.180092	0.208464	0.468192	0.158084	0.430103	0.819221	0.070643	0.232607
	7.9872	0.084339	0.587847	0.124493	0.205085	0.440386	0.174377	0.433396	0.735853	0.079731	0.227597
	8.192	0.083349	0.560512	0.161088	0.23347	0.430273	0.253652	0.420384	0.756857	0.108788	0.236598
	8.3968	0.087316	0.529571	0.154455	0.186881	0.408753	0.196974	0.390291	0.742786	0.079479	0.235065
	8.6016	0.098873	0.597336	0.151101	0.197318	0.453997	0.216399	0.395891	0.691203	0.066211	0.210692
	8.8064	0.108455	0.552065	0.163704	0.275509	0.41184	0.231768	0.374974	0.730976	0.071672	0.270682
	9.0112	0.110595	0.518104	0.138069	0.253824	0.41545	0.172694	0.413357	0.735222	0.081393	0.257568
	9.216	0.118017	0.503193	0.129324	0.237173	0.457961	0.170387	0.358085	0.745116	0.096954	0.262251
	9.4208	0.114598	0.524814	0.108464	0.300612	0.428876	0.206034	0.366559	0.731117	0.090427	0.306047
	9.6256	0.126677	0.529527	0.116409	0.270124	0.431568	0.158281	0.417071	0.767008	0.082907	0.298993
	9.8304	0.116993	0.505653	0.129373	0.241728	0.479641	0.175787	0.419919	0.794085	0.130539	0.25047
	10.0352	0.128897	0.521922	0.143899	0.233967	0.486306	0.184408	0.409608	0.862177	0.106495	0.215339
	10.24	0.158775	0.569858	0.146669	0.227606	0.478949	0.165488	0.395237	0.814497	0.091526	0.268848
	10.4448	0.149809	0.589255	0.143414	0.221439	0.48631	0.164631	0.476867	0.838484	0.116767	0.259916
	10.6496	0.113218	0.567785	0.174517	0.210913	0.534394	0.17688	0.426246	0.750285	0.182564	0.25394
	10.8544	0.121079	0.590614	0.13205	0.211553	0.452806	0.183177	0.502578	0.794657	0.132505	0.261601
	11.0592	0.116853	0.59008	0.139557	0.197799	0.475749	0.235991	0.461815	0.840875	0.14747	0.228098
	11.264	0.138481	0.637308	0.149188	0.20153	0.425056	0.284813	0.567795	0.83482	0.100867	0.223128
	11.4688	0.183837	0.627731	0.156638	0.21568	0.468293	0.193951	0.448974	0.858244	0.094787	0.280381
	11.6736	0.128457	0.63287	0.133384	0.224843	0.485511	0.235187	0.435652	0.794961	0.094205	0.249769
	11.8784	0.143601	0.615459	0.077906	0.211593	0.480663	0.199388	0.467219	0.774561	0.103867	0.284575
	12.0832	0.133964	0.607712	0.143956	0.205338	0.507542	0.165469	0.397798	0.710701	0.094414	0.264239
	12.288	0.147799	0.557237	0.12654	0.210774	0.498956	0.266522	0.487947	0.807932	0.12018	0.272763
	12.4928	0.155195	0.590119	0.140595	0.187679	0.496608	0.279454	0.539231	0.760159	0.121166	0.269518
	12.6976	0.129662	0.679308	0.165487	0.174544	0.519466	0.304537	0.524059	0.847856	0.122592	0.221258
	12.9024	0.133147	0.593831	0.147294	0.235338	0.568993	0.363217	0.549975	0.830529	0.091138	0.255381
	13.1072	0.130313	0.592248	0.099233	0.22762	0.558012	0.311674	0.630318	0.820737	0.096943	0.30657
	13.312	0.111767	0.615503	0.138365	0.183653	0.512505	0.237905	0.704578	0.869857	0.108885	0.308646
	13.5168	0.124754	0.599474	0.142464	0.216471	0.532176	0.29606	0.625478	0.856521	0.125007	0.250071
	13.7216	0.11017	0.556269	0.191247	0.239035	0.547406	0.199435	0.668994	0.846697	0.078886	0.213649
	13.9264	0.113376	0.579993	0.165347	0.223783	0.545341	0.323334	0.628936	0.828624	0.115891	0.234517
	14.1312	0.152534	0.572011	0.154332	0.326224	0.499119	0.265548	0.723235	0.783476	0.163119	0.219886
	14.336	0.172632	0.53629	0.15601	0.254127	0.511625	0.210011	0.705523	0.985921	0.117356	0.205447
	14.5408	0.1663	0.564418	0.198104	0.283374	0.496205	0.280486	0.690486	0.790832	0.17738	0.240757
	14.7456	0.126459	0.575897	0.159965	0.229804	0.504311	0.240033	0.712913	0.880299	0.176997	0.242462
	14.9504	0.156085	0.54762	0.172677	0.171229	0.514436	0.213353	0.746981	0.782183	0.191935	0.267553
	15.1552	0.139965	0.576849	0.154273	0.192156	0.532577	0.313845	0.742483	0.782231	0.149982	0.238951
	15.36	0.127702	0.541532	0.140474	0.224326	0.520292	0.286787	0.814629	0.783086	0.109263	0.257918
	15.5648	0.145355	0.534896	0.149221	0.23011	0.501383	0.278587	0.670048	0.805115	0.123158	0.229278
	15.7696	0.152875	0.606722	0.197598	0.254613	0.51691	0.349309	0.772399	0.773639	0.132716	0.269971
	15.9744	0.143264	0.646127	0.160209	0.235743	0.538656	0.260512	0.738605	0.828023	0.144307	0.287267
	16.1792	0.163862	0.645138	0.131019	0.257199	0.535567	0.248977	0.69014	0.884779	0.143303	0.308702
	16.384	0.148446	0.608572	0.168745	0.217696	0.51946	0.249071	0.721394	0.780743	0.114975	0.250022
	16.5888	0.179753	0.563523	0.138645	0.227924	0.494514	0.246772	0.688869	0.810946	0.101649	0.278041
	16.7936	0.133325	0.616717	0.128972	0.217463	0.552139	0.247343	0.650812	0.773084	0.124878	0.308179
	16.9984	0.171336	0.636526	0.155282	0.220488	0.532429	0.218224	0.68609	0.728898	0.105951	0.278165
	17.2032	0.186317	0.61281	0.170692	0.243424	0.550465	0.191597	0.734769	0.803212	0.098869	0.342212
	17.408	0.170562	0.619958	0.157951	0.252091	0.5411	0.248131	0.65944	0.816016	0.104444	0.314297
	17.6128	0.178516	0.651353	0.197536	0.191975	0.571999	0.215106	0.767866	0.764849	0.143036	0.345243
	17.8176	0.187082	0.605434	0.179867	0.232297	0.607565	0.205211	0.736608	0.785941	0.161002	0.318154
	18.0224	0.19703	0.636027	0.180571	0.195878	0.611769	0.177232	0.756863	0.774914	0.150157	0.275247
	18.2272	0.238811	0.608393	0.202418	0.276132	0.595448	0.212666	0.620937	0.835747	0.138021	0.335539
	18.432	0.201611	0.702338	0.181947	0.222686	0.682035	0.21687	0.727167	0.888858	0.188416	0.284927
	18.6368	0.206877	0.670758	0.180015	0.232831	0.583288	0.266552	0.68469	0.893557	0.131112	0.293522
	18.8416	0.193719	0.688308	0.18866	0.287463	0.577288	0.251582	0.775881	0.884819	0.173414	0.249192
	19.0464	0.233302	0.727393	0.16432	0.280695	0.612298	0.25848	0.831296	0.822384	0.164644	0.287052
	19.2512	0.229174	0.653652	0.215066	0.268894	0.587448	0.215888	0.748723	0.888528	0.123299	0.282077
	19.456	0.174875	0.675252	0.190478	0.286867	0.575361	0.224944	0.7494	0.830656	0.179056	0.260918
	19.6608	0.19836	0.657733	0.205818	0.303641	0.631696	0.243493	0.770259	0.872482	0.147855	0.377458
	19.8656	0.175743	0.633813	0.216389	0.255214	0.668128	0.210311	0.829851	0.844219	0.15797	0.356451
	20.0704	0.191735	0.670183	0.205942	0.260491	0.660167	0.250113	0.73411	0.764384	0.141436	0.351379
	20.2752	0.194016	0.597791	0.17753	0.264035	0.622219	0.271139	0.659721	0.79006	0.140028	0.342268
	20.48	0.221172	0.680195	0.197412	0.255069	0.62058	0.264951	0.729044	0.759232	0.140929	0.350168
	20.6848	0.208861	0.623607	0.193335	0.239846	0.613859	0.248808	0.613081	0.859703	0.181669	0.331773
	20.8896	0.200301	0.645107	0.21115	0.308461	0.668901	0.230611	0.707166	0.86194	0.177347	0.367114
	21.0944	0.156722	0.567436	0.221877	0.264411	0.669294	0.304609	0.691645	0.964939	0.188311	0.336585
	21.2992	0.182596	0.625444	0.201701	0.259867	0.718584	0.256503	0.64032	1.01468	0.203018	0.330549
	21.504	0.193617	0.586239	0.242724	0.315814	0.693999	0.192007	0.652705	0.880484	0.135751	0.276122
	21.7088	0.175079	0.639318	0.221735	0.355333	0.673073	0.182103	0.628092	0.923236	0.164057	0.267257
	21.9136	0.221357	0.607943	0.218581	0.357831	0.64035	0.235627	0.626734	0.866586	0.183147	0.255651
	22.1184	0.208852	0.625842	0.19383	0.35143	0.676205	0.177185	0.653054	0.914985	0.180096	0.257691
	22.3232	0.162791	0.632611	0.165	0.307818	0.681168	0.158308	0.686722	0.868269	0.121816	0.28183
	22.528	0.208392	0.640085	0.19239	0.354894	0.664027	0.150146	0.730337	0.862614	0.187685	0.313681
	22.7328	0.196583	0.670864	0.208748	0.293538	0.681393	0.159915	0.807279	0.851788	0.187553	0.293871
	22.9376	0.194566	0.733587	0.210986	0.323004	0.670373	0.207248	0.828377	0.914259	0.154766	0.276622
	23.1424	0.209364	0.681298	0.223631	0.357718	0.637133	0.184001	0.757789	0.875827	0.185264	0.312724
	23.3472	0.225792	0.623338	0.227743	0.353756	0.707669	0.175351	0.8018	0.900159	0.121631	0.304394
	23.552	0.230177	0.589708	0.182361	0.366219	0.690785	0.217147	0.894407	0.935059	0.136103	0.35731
	23.7568	0.197999	0.653574	0.259103	0.368006	0.66979	0.260675	0.963575	0.898092	0.157418	0.37963
	23.9616	0.231107	0.677331	0.242049	0.372633	0.67327	0.215239	0.952555	0.97176	0.155842	0.36869
	24.1664	0.225552	0.672199	0.198409	0.343971	0.66598	0.193782	0.804325	0.955699	0.121211	0.345666
	24.3712	0.231059	0.694208	0.220497	0.298978	0.643735	0.272592	0.864846	0.919522	0.095878	0.328224
	24.576	0.180711	0.715593	0.222197	0.317183	0.618866	0.210982	0.883845	0.88129	0.097274	0.388324
	24.7808	0.148066	0.709607	0.252096	0.383089	0.671574	0.244931	0.943322	0.925284	0.112178	0.309964
	24.9856	0.148007	0.645948	0.268273	0.413192	0.678098	0.301299	0.899226	0.90996	0.154039	0.367974
	25.1904	0.171664	0.724525	0.241983	0.408454	0.652506	0.260803	0.795503	0.93701	0.142694	0.35903
	25.3952	0.152821	0.694319	0.201411	0.38276	0.647054	0.263601	0.787404	0.842164	0.085426	0.348227
	25.6	0.167154	0.683986	0.232654	0.335047	0.695518	0.189792	0.912404	0.892753	0.12273	0.31375
	25.8048	0.199096	0.696877	0.242539	0.452174	0.674203	0.234913	0.878123	0.85129	0.131084	0.352496
	26.0096	0.203735	0.764385	0.194827	0.403096	0.66834	0.224401	0.80094	0.886174	0.105208	0.349281
	26.2144	0.185973	0.642658	0.21037	0.403702	0.648765	0.20091	0.873576	0.896039	0.122236	0.329571
	26.4192	0.221399	0.669183	0.171058	0.320756	0.616779	0.188481	0.816604	0.905771	0.121652	0.389176
	26.624	0.238139	0.682889	0.202372	0.400133	0.687978	0.24867	0.883285	0.930661	0.115046	0.378219
	26.8288	0.194489	0.637967	0.174777	0.439902	0.612438	0.292866	0.884391	0.993172	0.121472	0.399821
	27.0336	0.22435	0.673789	0.194772	0.400502	0.58609	0.197619	0.841878	1.03162	0.107815	0.434412
	27.2384	0.193372	0.700419	0.175262	0.342925	0.624394	0.176068	0.817487	1.04323	0.11499	0.419895
	27.4432	0.205521	0.677121	0.176178	0.340232	0.624897	0.160053	0.857179	1.10119	0.075642	0.429565
	27.648	0.185491	0.64407	0.161252	0.300533	0.597554	0.146032	0.961655	1.03601	0.091167	0.477885
	27.8528	0.182489	0.676326	0.179195	0.328682	0.60056	0.186245	1.02779	1.00625	0.087185	0.3798
	28.0576	0.194268	0.667621	0.151428	0.333728	0.606758	0.227675	0.847119	0.975078	0.099346	0.401946
	28.2624	0.204735	0.629832	0.212264	0.387373	0.585585	0.226993	0.812967	0.982947	0.110963	0.41407
	28.4672	0.228223	0.677251	0.195799	0.376296	0.611475	0.243244	0.941159	0.921014	0.132277	0.444277
	28.672	0.204355	0.688804	0.212985	0.321177	0.623292	0.258681	0.892314	0.942071	0.131537	0.423917
	28.8768	0.232922	0.679066	0.217323	0.353805	0.581575	0.243082	0.891607	0.972688	0.173908	0.499938
	29.0816	0.203277	0.669633	0.185002	0.282609	0.605285	0.280664	0.932339	0.988333	0.158137	0.417881
	29.2864	0.180933	0.656061	0.202039	0.318214	0.601907	0.197966	0.816822	0.984125	0.178811	0.354977
	29.4912	0.225347	0.648029	0.22583	0.335217	0.654743	0.221537	0.840572	0.995301	0.183732	0.435202
	29.696	0.295022	0.620119	0.169108	0.303206	0.655094	0.18251	0.854176	0.945011	0.160898	0.483359
	29.9008	0.274989	0.648709	0.175671	0.359253	0.657791	0.137217	0.834614	0.937544	0.122567	0.422491
	30.1056	0.239573	0.685072	0.208898	0.43907	0.722515	0.253806	0.849329	1.00783	0.122413	0.354307
	30.3104	0.211002	0.736834	0.18661	0.401278	0.732568	0.237573	0.906226	0.953063	0.154159	0.413579
	30.5152	0.224706	0.72266	0.235891	0.462687	0.703064	0.224117	0.924198	0.975835	0.143896	0.42692
	30.72	0.220888	0.716518	0.226999	0.350682	0.700501	0.234813	0.892647	0.936636	0.183324	0.394091
	30.9248	0.220338	0.652051	0.203842	0.395067	0.624888	0.199937	0.794817	0.889673	0.185777	0.377432
	31.1296	0.217394	0.683092	0.222659	0.365104	0.650982	0.15917	0.76829	0.948759	0.178234	0.390312
	31.3344	0.21597	0.622259	0.229359	0.424744	0.692233	0.227465	0.76597	0.971644	0.172687	0.420228
	31.5392	0.216767	0.668874	0.225246	0.422587	0.68375	0.197065	0.886355	0.947552	0.189429	0.435601
	31.744	0.217514	0.640227	0.204736	0.409783	0.68597	0.178106	0.787854	0.976769	0.205753	0.424035
	31.9488	0.149808	0.654393	0.185734	0.38641	0.746597	0.183929	0.798884	0.945358	0.180396	0.403412
	32.1536	0.198304	0.687461	0.202024	0.378578	0.741512	0.202061	0.643851	1.05209	0.170126	0.403862
	32.3584	0.142723	0.67248	0.226799	0.449669	0.726762	0.168269	0.776862	1.10841	0.155064	0.406485
	32.5632	0.211654	0.681201	0.247159	0.425931	0.757511	0.222835	0.735348	1.01795	0.161405	0.457474
	32.768	0.185858	0.6165	0.188955	0.354655	0.657872	0.178019	0.70537	0.996767	0.137997	0.324343
	32.9728	0.145991	0.693574	0.215949	0.351982	0.718241	0.213364	0.771935	0.999331	0.136642	0.347062
	33.1776	0.196554	0.614505	0.204496	0.363234	0.751136	0.215034	0.911068	0.956464	0.153736	0.377166
	33.3824	0.182862	0.591623	0.237995	0.361348	0.696273	0.184792	0.847912	0.987958	0.134781	0.378217
	33.5872	0.188162	0.595814	0.224363	0.375335	0.759049	0.208737	0.822479	0.994978	0.109531	0.415957
	33.792	0.229982	0.575103	0.195479	0.417694	0.774892	0.155385	0.828157	0.895436	0.097687	0.373913
	33.9968	0.219474	0.634379	0.255109	0.500664	0.623937	0.189384	0.950991	0.982614	0.122431	0.395115
	34.2016	0.249974	0.614901	0.215312	0.442541	0.680846	0.228508	1.0132	0.920793	0.117365	0.399171
	34.4064	0.231341	0.585993	0.281106	0.477346	0.681948	0.220768	0.847163	0.942975	0.117703	0.43301
	34.6112	0.227018	0.567641	0.263167	0.446629	0.729186	0.232197	0.801709	0.983088	0.109077	0.370532
	34.816	0.258033	0.556754	0.257874	0.430024	0.715441	0.22791	0.749318	0.829762	0.101165	0.367829
	35.0208	0.225408	0.561068	0.241292	0.428903	0.704396	0.242715	0.90133	0.961861	0.116742	0.430777
	35.2256	0.23783	0.564905	0.247469	0.48919	0.693636	0.198494	0.871781	1.01169	0.126349	0.374582
	35.4304	0.280885	0.586237	0.302621	0.40348	0.78235	0.174914	0.852246	1.03388	0.114009	0.36848
	35.6352	0.223997	0.549049	0.288415	0.42861	0.793608	0.208379	0.808249	0.967246	0.136378	0.356536
	35.84	0.228901	0.525145	0.230847	0.346085	0.820884	0.301388	0.824058	1.01115	0.117142	0.317767
	36.0448	0.231498	0.521762	0.239442	0.319379	0.818889	0.282915	0.871202	0.979841	0.129947	0.406266
	36.2496	0.255133	0.584379	0.272365	0.322137	0.800501	0.315711	0.962149	1.07711	0.115031	0.336026
	36.4544	0.222643	0.59327	0.278677	0.356441	0.785533	0.306938	0.880093	0.995105	0.159242	0.347055
	36.6592	0.199906	0.609808	0.233505	0.392222	0.67416	0.232072	0.878961	0.911211	0.122083	0.468325
	36.864	0.193893	0.565317	0.263703	0.403707	0.684331	0.303588	0.90522	0.968664	0.141896	0.452295
	37.0688	0.18905	0.574556	0.275767	0.418649	0.733805	0.264285	0.824052	0.979628	0.140651	0.413769
	37.2736	0.238041	0.627978	0.243446	0.435875	0.726549	0.308861	0.877297	0.946914	0.095065	0.431456
	37.4784	0.208532	0.636157	0.229105	0.445384	0.705391	0.31816	0.883439	0.955667	0.143558	0.414485
	37.6832	0.198691	0.610268	0.241317	0.449815	0.675168	0.357726	0.868242	1.00832	0.117745	0.382624
	37.888	0.22281	0.683218	0.266522	0.422808	0.754498	0.31769	0.899468	1.04097	0.128468	0.423306
	38.0928	0.212353	0.65657	0.234927	0.436078	0.7859	0.30677	0.808434	1.08562	0.132273	0.37485
	38.2976	0.183485	0.692053	0.216916	0.385048	0.808909	0.319066	0.898274	1.11107	0.158096	0.434648
	38.5024	0.156862	0.660645	0.242347	0.400902	0.765211	0.308521	0.796128	1.14736	0.117355	0.374001
	38.7072	0.183563	0.611594	0.249367	0.452406	0.787897	0.350399	0.939332	1.15757	0.176408	0.350129
	38.912	0.219805	0.577511	0.24906	0.40091	0.764815	0.252467	0.806386	1.07755	0.149314	0.396242
	39.1168	0.248739	0.566465	0.248018	0.410752	0.815491	0.248961	0.834524	1.13511	0.180279	0.393585
	39.3216	0.207586	0.623841	0.310109	0.379836	0.795573	0.207656	0.877298	1.1549	0.167325	0.411342
	39.5264	0.248621	0.570833	0.301546	0.349264	0.831259	0.201853	0.870112	1.14636	0.188744	0.405469
	39.7312	0.24549	0.592636	0.284269	0.448543	0.775526	0.210944	0.951311	1.05219	0.165277	0.361704
	39.936	0.262859	0.585853	0.280393	0.437113	0.786382	0.311008	0.793053	1.05496	0.184285	0.412607
	40.1408	0.290819	0.585109	0.280706	0.417943	0.757407	0.234596	0.855484	1.09395	0.180803	0.44153
	40.3456	0.270349	0.614587	0.299345	0.43	0.75073	0.218422	0.928171	1.06135	0.194747	0.432107
	40.5504	0.270183	0.653456	0.317661	0.417691	0.808697	0.240732	0.897926	1.05418	0.170329	0.440521
	40.7552	0.265806	0.592629	0.314453	0.375949	0.81209	0.183895	0.981792	1.05171	0.181334	0.45196
	40.96	0.227525	0.638583	0.309801	0.403186	0.803885	0.210648	0.974193	1.01725	0.219334	0.474347
	41.1648	0.215542	0.551575	0.279746	0.395917	0.770653	0.224399	1.0016	1.02342	0.193341	0.429
	41.3696	0.195632	0.609912	0.27831	0.383203	0.836071	0.183221	1.06492	1.11022	0.235906	0.427256
	41.5744	0.213137	0.662031	0.271418	0.363669	0.874836	0.225384	0.983264	1.05516	0.263412	0.372191
	41.7792	0.211264	0.636139	0.299612	0.370824	0.778816	0.270793	0.948522	1.11125	0.213817	0.41441
	41.984	0.18169	0.643417	0.319102	0.41357	0.807434	0.298698	0.966232	1.17137	0.161706	0.455767
	42.1888	0.209985	0.590565	0.244676	0.353194	0.77702	0.304531	0.836704	1.25877	0.164513	0.450812
	42.3936	0.247576	0.606364	0.261317	0.373247	0.759388	0.394316	0.909087	1.24066	0.189623	0.485529
	42.5984	0.295123	0.605457	0.289601	0.382727	0.810996	0.352584	0.844031	1.2045	0.171921	0.4236
	42.8032	0.254287	0.692582	0.250111	0.395878	0.806615	0.311791	0.858634	1.18392	0.160212	0.407796
	43.008	0.235612	0.684812	0.25715	0.388862	0.794635	0.274931	0.832451	1.18681	0.183323	0.430336
	43.2128	0.217853	0.721358	0.267929	0.396363	0.824958	0.392504	0.919527	1.11477	0.140348	0.439825
	43.4176	0.207125	0.666089	0.246055	0.459346	0.854084	0.425458	0.794677	1.15332	0.153145	0.4305
	43.6224	0.202692	0.654763	0.251802	0.428528	0.764633	0.453951	0.834184	1.19392	0.170514	0.357524
	43.8272	0.241094	0.655288	0.293008	0.394899	0.820004	0.336571	0.870905	1.14576	0.150132	0.378504
	44.032	0.259625	0.684204	0.301086	0.427719	0.811341	0.388059	0.833898	1.1884	0.12146	0.436329
	44.2368	0.271679	0.660789	0.308016	0.422046	0.868269	0.396743	0.763633	1.15914	0.148759	0.382223
	44.4416	0.307696	0.633786	0.268029	0.401777	0.852025	0.419658	0.880987	1.10697	0.155271	0.389629
	44.6464	0.341233	0.638018	0.247564	0.431586	0.846385	0.284176	0.837768	1.34011	0.123887	0.371951
	44.8512	0.34674	0.597214	0.261361	0.402516	0.866176	0.331232	0.724289	1.2609	0.127644	0.406525
	45.056	0.264987	0.575786	0.230199	0.400361	0.882775	0.42972	0.769351	1.1252	0.145297	0.396529
	45.2608	0.246851	0.540707	0.233169	0.411522	0.87643	0.304766	0.791202	1.17282	0.133079	0.390705
	45.4656	0.164829	0.541248	0.238941	0.459175	0.891369	0.259402	0.862437	1.17003	0.118795	0.333283
	45.6704	0.215767	0.574316	0.279536	0.419472	0.893633	0.334159	0.759805	1.1761	0.10743	0.372509
	45.8752	0.205184	0.554629	0.259889	0.35365	0.884607	0.257292	0.807779	1.19532	0.095235	0.366809
	46.08	0.208136	0.515447	0.230818	0.375543	0.90203	0.272488	0.855522	1.25267	0.106824	0.364506
	46.2848	0.185432	0.550504	0.230663	0.329041	0.80921	0.283503	0.881769	1.18158	0.1296	0.363866
	46.4896	0.222861	0.54551	0.259658	0.397919	0.869088	0.317908	0.905575	1.19012	0.096282	0.397694
	46.6944	0.261635	0.539391	0.254775	0.387189	0.844512	0.304879	0.897094	1.0937	0.144733	0.370349
	46.8992	0.215839	0.522085	0.264997	0.396074	0.843901	0.275398	0.866085	1.05719	0.161246	0.458455
	47.104	0.264619	0.532136	0.28903	0.347187	0.918884	0.332393	0.813264	1.21751	0.126871	0.364328
	47.3088	0.249151	0.572483	0.226847	0.422694	0.836658	0.257719	0.892135	1.1678	0.127538	0.357089
	47.5136	0.239816	0.578558	0.242769	0.438079	0.806569	0.308513	1.05682	1.1787	0.131933	0.386102
	47.7184	0.237532	0.573919	0.25999	0.355336	0.803901	0.157328	0.894896	1.19662	0.155063	0.44571
	47.9232	0.243366	0.578159	0.235992	0.45622	0.832854	0.278849	0.973482	1.196	0.184774	0.402561
	48.128	0.25745	0.576144	0.28034	0.448218	0.837826	0.309587	0.807241	1.15567	0.145163	0.433334
	48.3328	0.299845	0.599738	0.250635	0.417812	0.888845	0.33067	0.93596	1.1313	0.136598	0.416974
	48.5376	0.312082	0.569844	0.2691	0.416808	0.819999	0.355548	0.826681	1.02773	0.162796	0.366429
	48.7424	0.27632	0.634576	0.280901	0.371742	0.827072	0.384221	0.881971	1.02815	0.1749	0.370989
	48.9472	0.280311	0.590157	0.240198	0.390137	0.885799	0.370129	0.90623	0.977142	0.174068	0.355681
	49.152	0.248195	0.559607	0.262873	0.365867	0.903973	0.372328	0.793344	1.03834	0.17727	0.336643
	49.3568	0.231573	0.64225	0.270955	0.39727	0.894619	0.319249	0.760629	1.09081	0.148093	0.403095
	49.5616	0.264632	0.626708	0.250096	0.398168	0.837406	0.340658	0.921148	1.2381	0.146737	0.422039
	49.7664	0.261144	0.618227	0.251568	0.31253	0.832541	0.442342	0.8685	1.16303	0.140216	0.407372
	49.9712	0.229538	0.652017	0.279137	0.415321	0.829188	0.42729	0.833276	1.11751	0.134023	0.472966
	50.176	0.275888	0.651902	0.248554	0.368363	0.80192	0.317151	0.887774	1.10207	0.109094	0.385617
	50.3808	0.269017	0.661797	0.204547	0.388554	0.873856	0.336612	0.802941	1.06805	0.138318	0.478685
	50.5856	0.278277	0.662842	0.227721	0.321892	0.893046	0.365249	0.785523	1.07172	0.155858	0.49864
	50.7904	0.260922	0.690214	0.222321	0.283926	0.900797	0.380406	0.854072	0.995571	0.093628	0.448109
	50.9952	0.222416	0.67586	0.269828	0.327012	0.882681	0.398425	0.729072	1.00649	0.122247	0.425268
	51.2	0.20197	0.703299	0.265766	0.361196	0.915168	0.405686	0.918036	0.996987	0.12472	0.444259
	51.4048	0.236079	0.761408	0.243953	0.414715	0.860089	0.365356	0.950837	1.04013	0.129897	0.396809
	51.6096	0.276704	0.696978	0.275724	0.356339	0.880186	0.377953	0.950647	1.07659	0.160213	0.370394
	51.8144	0.297616	0.681283	0.277318	0.387005	0.81265	0.372593	0.97198	1.01629	0.151839	0.381372
	52.0192	0.273175	0.660204	0.265359	0.345725	0.830155	0.282032	0.953379	1.02633	0.116322	0.413034
	52.224	0.313432	0.720466	0.242889	0.329474	0.800538	0.408086	1.04271	1.00194	0.144897	0.418385
	52.4288	0.32251	0.669503	0.245646	0.372611	0.905089	0.357105	0.973654	1.11173	0.196476	0.400185
	52.6336	0.29252	0.664933	0.263037	0.390707	0.827362	0.335536	0.879422	1.09156	0.201709	0.437144
	52.8384	0.335043	0.673929	0.25386	0.361651	0.900986	0.280824	0.878984	1.04829	0.153901	0.430754
	53.0432	0.330384	0.708141	0.222341	0.450855	0.894127	0.349787	0.898508	1.17112	0.198941	0.466679
	53.248	0.285502	0.634354	0.263752	0.403232	0.823571	0.36351	0.948265	1.12497	0.1515	0.498749
	53.4528	0.315633	0.625511	0.229855	0.467812	0.850174	0.332897	0.948699	1.05611	0.119187	0.537534
	53.6576	0.283683	0.619352	0.247032	0.436674	0.862276	0.467839	0.918224	1.08335	0.127647	0.4983
	53.8624	0.311469	0.616206	0.246405	0.416172	0.812615	0.430087	0.878175	1.09779	0.160862	0.579455
	54.0672	0.324014	0.678884	0.285885	0.372542	0.850693	0.291222	0.874846	1.16987	0.130861	0.45933
	54.272	0.290767	0.651675	0.268793	0.340141	0.90055	0.340871	0.889083	1.15144	0.121207	0.422926
	54.4768	0.300422	0.621818	0.262822	0.287701	0.934859	0.370346	0.887295	1.12297	0.166402	0.44329
	54.6816	0.353877	0.668126	0.271583	0.289673	0.912044	0.350925	0.849219	1.19134	0.168637	0.480997
	54.8864	0.304204	0.679824	0.297003	0.243459	0.894306	0.45961	0.831165	1.26971	0.161177	0.488897
	55.0912	0.41059	0.664793	0.285141	0.235208	0.898234	0.444956	0.800238	1.2784	0.130123	0.472548
	55.296	0.339351	0.674331	0.280977	0.27824	0.960226	0.412086	0.806133	1.22223	0.14794	0.498926
	55.5008	0.353163	0.685983	0.253545	0.278686	0.962558	0.44424	0.808836	1.17603	0.123769	0.491257
	55.7056	0.305699	0.665903	0.281697	0.311373	1.00053	0.464925	0.887306	1.08627	0.149559	0.446484
	55.9104	0.330704	0.651593	0.23981	0.271387	0.99019	0.437282	0.846443	1.12666	0.142424	0.403464
	56.1152	0.382666	0.658272	0.242303	0.344943	0.980047	0.471314	0.893966	1.05651	0.142515	0.426412
	56.32	0.426033	0.64269	0.248208	0.302377	1.02289	0.458061	0.807405	1.03647	0.136826	0.509478
	56.5248	0.347116	0.648552	0.203061	0.302473	1.03437	0.35165	0.70681	1.01475	0.194903	0.467628
	56.7296	0.361896	0.641243	0.249794	0.239076	0.979858	0.482873	0.842881	1.08401	0.162857	0.474969
	56.9344	0.352621	0.633087	0.220335	0.286619	0.921446	0.483231	0.876295	0.98728	0.165645	0.459717
	57.1392	0.349948	0.602771	0.256856	0.337998	0.906152	0.440552	0.861645	0.952191	0.143493	0.456836
	57.344	0.373193	0.635279	0.208377	0.30024	0.927381	0.4018	0.81186	0.992712	0.178098	0.443288
	57.5488	0.395837	0.631713	0.231734	0.337679	0.937424	0.380924	0.887731	1.02774	0.249111	0.525638
	57.7536	0.3544	0.682175	0.243798	0.33202	0.995198	0.410814	0.909021	1.06106	0.252164	0.580703
	57.9584	0.28162	0.683662	0.266981	0.403358	0.921149	0.547071	0.859631	1.10815	0.258831	0.548733
	58.1632	0.320117	0.651202	0.300411	0.377935	0.924501	0.433445	0.899059	1.02104	0.213471	0.474916
	58.368	0.325455	0.593379	0.247107	0.343638	0.934486	0.449887	0.927233	1.06711	0.236674	0.532507
	58.5728	0.318315	0.682234	0.27277	0.318098	0.912103	0.59479	0.928715	0.989078	0.268305	0.525697
	58.7776	0.316756	0.65348	0.247158	0.308601	0.883351	0.397848	0.946489	0.995856	0.23774	0.438512
	58.9824	0.344209	0.645706	0.222021	0.300085	0.859737	0.334382	0.976775	0.99091	0.26165	0.501791
	59.1872	0.344551	0.636209	0.20501	0.340895	0.833171	0.408792	0.865861	0.98578	0.241117	0.498692
	59.392	0.35498	0.704063	0.215935	0.31605	0.810802	0.548027	0.882792	1.03524	0.256001	0.529176
	59.5968	0.359969	0.700684	0.203298	0.300244	0.78914	0.438134	1.0113	1.07577	0.275182	0.564408
	59.8016	0.388105	0.643142	0.260606	0.35044	0.865025	0.352426	0.96108	0.963003	0.213206	0.571565
	60.0064	0.326496	0.652189	0.274888	0.367651	0.8699	0.363562	0.963893	1.0016	0.2368	0.528838
	60.2112	0.320157	0.669532	0.274812	0.377051	0.815329	0.388698	0.879033	0.981066	0.25152	0.589251
	60.416	0.368815	0.661301	0.22129	0.377969	0.879162	0.282657	0.804126	0.948739	0.244296	0.553658
	60.6208	0.290632	0.658282	0.258316	0.389304	0.850077	0.3864	0.940845	0.82652	0.243246	0.593042
	60.8256	0.373047	0.631457	0.24296	0.369538	0.870762	0.381979	1.087	1.00977	0.198548	0.616468
	61.0304	0.341242	0.643045	0.253322	0.353777	0.883912	0.354493	0.997654	1.03843	0.190019	0.528784
	61.2352	0.295041	0.621638	0.287767	0.331461	0.893123	0.35815	1.10903	1.04527	0.153825	0.681623
	61.44	0.270513	0.577552	0.254516	0.386773	0.883833	0.389029	0.956471	0.985072	0.187707	0.666524
	61.6448	0.297055	0.590082	0.246971	0.400225	0.890955	0.367758	0.977993	1.01509	0.171412	0.68304
	61.8496	0.284655	0.666073	0.254229	0.372661	0.852213	0.420852	1.06331	1.1483	0.197065	0.692332
	62.0544	0.308801	0.624933	0.248348	0.368908	0.921383	0.410809	0.967975	1.09233	0.206994	0.72989
	62.2592	0.343123	0.607932	0.238891	0.395803	0.879886	0.527042	0.926339	1.02452	0.170389	0.687466
	62.464	0.376531	0.608944	0.269334	0.413644	0.83678	0.467891	0.942202	1.04966	0.169219	0.701477
	62.6688	0.366494	0.577861	0.24497	0.352765	0.852367	0.454459	0.804274	1.04848	0.16799	0.705855
	62.8736	0.373211	0.578148	0.216446	0.435818	0.856264	0.469156	0.833161	1.06602	0.190306	0.564227
	63.0784	0.360881	0.599689	0.244692	0.526702	0.925976	0.462588	0.826928	1.07038	0.198224	0.628467
	63.2832	0.331921	0.550492	0.252435	0.48606	0.894054	0.4626	0.824527	1.0521	0.164658	0.606861
	63.488	0.312105	0.609808	0.226447	0.461192	0.833044	0.493248	0.815867	1.08055	0.170312	0.711962
	63.6928	0.275116	0.612677	0.238556	0.502759	0.905729	0.575085	0.814759	1.19133	0.157552	0.659642
	63.8976	0.358728	0.617205	0.256554	0.445573	0.935913	0.499405	0.869556	1.09618	0.166199	0.649921
	64.1024	0.333296	0.67399	0.250949	0.427514	0.862337	0.430266	0.806643	1.09454	0.161233	0.683926
	64.3072	0.269978	0.657897	0.285002	0.49484	0.901253	0.51441	0.837335	1.16722	0.157769	0.667304
	64.512	0.260341	0.620805	0.300454	0.454633	0.849989	0.448147	0.849123	1.17722	0.114795	0.656362
	64.7168	0.347329	0.628587	0.247867	0.415591	0.872555	0.587962	0.975048	1.2082	0.113657	0.641514
	64.9216	0.36404	0.625575	0.308158	0.377618	0.865655	0.40093	0.899153	1.16032	0.107558	0.583254
	65.1264	0.275959	0.612003	0.26391	0.451451	0.912198	0.638743	0.84645	1.13892	0.143267	0.6972
	65.3312	0.192147	0.646631	0.287691	0.422349	0.878925	0.557993	0.857599	1.14269	0.152675	0.714457
	65.536	0.293201	0.621027	0.329161	0.394938	0.914469	0.47572	0.893824	1.14746	0.186771	0.694525
	65.7408	0.223729	0.608388	0.362031	0.470103	0.913576	0.711109	0.835808	0.96438	0.169581	0.794742
	65.9456	0.247425	0.591665	0.326051	0.425531	0.816945	0.473652	0.953845	0.972553	0.182173	0.711312
	66.1504	0.266708	0.629947	0.345199	0.391287	0.837379	0.504154	0.940564	1.11224	0.19052	0.640541
	66.3552	0.301469	0.661643	0.323203	0.433191	0.845876	0.501323	0.906433	1.0568	0.16863	0.697612
	66.56	0.298771	0.603611	0.319355	0.465897	0.901277	0.504763	0.929845	1.11768	0.140878	0.633969
	66.7648	0.322611	0.709772	0.25216	0.401016	0.892234	0.509905	0.904469	1.00601	0.128517	0.649008
	66.9696	0.29663	0.645101	0.278483	0.393223	0.919269	0.519936	0.834	1.12839	0.135656	0.635789
	67.1744	0.321733	0.661371	0.291914	0.386537	0.904677	0.547006	0.829347	1.1706	0.119099	0.680372
	67.3792	0.299147	0.598021	0.358123	0.343186	0.879918	0.473441	0.741325	1.05788	0.172581	0.777017
	67.584	0.291843	0.648789	0.227897	0.363121	0.844386	0.545212	0.73102	1.07369	0.153563	0.787463
	67.7888	0.308592	0.625116	0.202932	0.395126	0.831721	0.57174	0.787265	1.21943	0.179171	0.757538
	67.9936	0.25215	0.716072	0.229912	0.361679	0.859371	0.577522	0.764945	1.02508	0.180967	0.706894
	68.1984	0.31432	0.645984	0.220178	0.409258	0.863642	0.539395	0.675161	1.03531	0.196036	0.74812
	68.4032	0.274917	0.664974	0.239428	0.346689	0.812312	0.487828	0.678171	1.14046	0.227815	0.810592
	68.608	0.302218	0.631169	0.20286	0.358715	0.818988	0.519867	0.722881	1.06366	0.235965	0.709072
	68.8128	0.276922	0.683978	0.229334	0.392125	0.910322	0.525596	0.811977	1.12665	0.219186	0.692044
	69.0176	0.262829	0.668612	0.229893	0.37513	0.864878	0.577837	0.819719	1.05188	0.22015	0.738873
	69.2224	0.280227	0.710293	0.20156	0.330691	0.85716	0.655168	0.766643	1.02678	0.223172	0.647971
	69.4272	0.255082	0.666084	0.238159	0.376183	0.833488	0.645048	0.709482	1.13955	0.228459	0.661102
	69.632	0.268717	0.724823	0.178133	0.344478	0.903076	0.668174	0.774474	1.09245	0.185153	0.730855
	69.8368	0.314317	0.657997	0.223552	0.336705	0.825393	0.506967	0.825635	1.00357	0.219582	0.552671
	70.0416	0.310713	0.653232	0.24902	0.388592	0.91279	0.420296	0.940012	1.01039	0.164653	0.64742
	70.2464	0.373027	0.584547	0.223721	0.366647	0.826219	0.355689	0.841785	1.11024	0.169784	0.686557
	70.4512	0.304597	0.659952	0.216422	0.3442	0.87574	0.530838	0.725041	1.02169	0.21325	0.76043
	70.656	0.336705	0.633519	0.227938	0.348598	0.878038	0.638837	0.746854	1.00693	0.205136	0.818409
	70.8608	0.37205	0.57997	0.269888	0.40275	0.901181	0.541582	0.881526	1.06403	0.259658	0.826292
	71.0656	0.379105	0.600039	0.25464	0.3544	0.947187	0.428131	0.931979	1.07178	0.21747	0.845973
	71.2704	0.367205	0.594205	0.251945	0.368983	0.900361	0.612344	0.848429	1.04517	0.27575	0.938221
	71.4752	0.346039	0.588753	0.227152	0.35238	0.954417	0.513731	0.789682	1.10723	0.282848	0.791787
	71.68	0.338485	0.620423	0.239044	0.301869	0.965612	0.41439	0.871833	1.10411	0.210506	0.866509
	71.8848	0.294346	0.581178	0.240658	0.363044	0.90213	0.419085	0.803801	1.18476	0.23105	0.800732
	72.0896	0.291539	0.598683	0.213448	0.392845	0.94209	0.548155	0.877909	1.11616	0.183146	0.767125
	72.2944	0.314493	0.667115	0.215543	0.40094	0.838196	0.517048	0.846208	1.14948	0.207189	0.791823
	72.4992	0.309907	0.620856	0.219142	0.32701	0.911456	0.498339	0.688794	1.1727	0.187004	0.816574
	72.704	0.265327	0.667981	0.255753	0.38586	0.90628	0.402873	0.761367	1.1508	0.173209	0.781627
	72.9088	0.34887	0.70888	0.246373	0.365968	0.867825	0.387617	0.905481	1.13823	0.160887	0.715051
	73.1136	0.30489	0.634878	0.236958	0.345437	0.878068	0.398427	0.799915	1.16642	0.192453	0.628522
	73.3184	0.365701	0.616825	0.255151	0.418936	0.822314	0.401855	0.78404	1.18199	0.187613	0.630229
	73.5232	0.347645	0.657351	0.255846	0.371202	0.853998	0.283635	0.786953	1.0739	0.179345	0.6464
	73.728	0.408365	0.679964	0.276138	0.418337	0.903234	0.394476	0.873258	1.05514	0.215033	0.607944
	73.9328	0.450806	0.720045	0.292684	0.447598	0.92851	0.407769	0.87009	1.06209	0.198218	0.648621
	74.1376	0.414976	0.751292	0.267289	0.41004	0.893202	0.469518	0.940496	1.04625	0.217061	0.833781
	74.3424	0.414155	0.677364	0.217622	0.421007	0.909158	0.305606	0.846859	1.10556	0.142688	0.683182
	74.5472	0.45538	0.662199	0.183838	0.389889	0.891018	0.394359	0.819569	1.0543	0.175585	0.689172
	74.752	0.412344	0.589951	0.253943	0.377075	0.813134	0.30502	0.895394	1.20028	0.19814	0.659813
	74.9568	0.373749	0.613352	0.219892	0.400222	0.842651	0.391943	0.850809	1.15186	0.201605	0.689688
	75.1616	0.437468	0.616845	0.218423	0.447776	0.848625	0.459244	0.931507	1.27625	0.186999	0.762438
	75.3664	0.366781	0.627191	0.234094	0.323924	0.821979	0.379407	0.878559	1.22097	0.195763	0.741946
	75.5712	0.289097	0.75015	0.227831	0.470667	0.805413	0.446312	0.827235	1.24253	0.184652	0.782193
	75.776	0.299195	0.686939	0.231988	0.442286	0.866842	0.464653	0.804894	1.23786	0.212914	0.767081
	75.9808	0.366738	0.671842	0.221796	0.429972	0.833163	0.398113	0.692107	1.3364	0.197107	0.644346
	76.1856	0.311645	0.635828	0.20515	0.462099	0.840309	0.409689	0.829424	1.34698	0.201545	0.672924
	76.3904	0.308957	0.616867	0.199981	0.427652	0.794009	0.413362	0.835422	1.26645	0.207438	0.657566
	76.5952	0.384744	0.563219	0.251165	0.47259	0.797802	0.3953	0.847086	1.26078	0.203928	0.703231
	76.8	0.424453	0.624106	0.255637	0.435146	0.796042	0.488694	0.806575	1.13817	0.173879	0.701414
	77.0048	0.382967	0.608074	0.232708	0.498456	0.830462	0.53915	0.704685	1.19193	0.206808	0.605853
	77.2096	0.352857	0.645522	0.245048	0.452147	0.767139	0.460711	0.782884	1.09645	0.143197	0.683192
	77.4144	0.275276	0.63575	0.245195	0.484992	0.859871	0.321596	0.676547	1.11667	0.197937	0.708161
	77.6192	0.302109	0.619528	0.276185	0.468619	0.864197	0.400596	0.712811	1.16482	0.172899	0.740305
	77.824	0.328204	0.605808	0.26259	0.450377	0.772704	0.442758	0.739687	1.16194	0.165744	0.819986
	78.0288	0.279839	0.622459	0.232072	0.434945	0.815099	0.482196	0.789747	1.08105	0.169968	0.830664
	78.2336	0.265273	0.575506	0.253582	0.426069	0.802596	0.416191	0.790343	1.07086	0.128329	0.739168
	78.4384	0.257685	0.570014	0.222681	0.49467	0.846476	0.401193	0.721945	1.01839	0.125492	0.826522
	78.6432	0.290808	0.580458	0.233542	0.564378	0.870822	0.534668	0.801941	1.06547	0.181437	0.780425
	78.848	0.335422	0.550579	0.253402	0.35743	0.980463	0.478744	0.76537	1.03557	0.179237	0.770834
	79.0528	0.34433	0.531985	0.221318	0.415194	0.985483	0.545819	0.835951	1.08838	0.155665	0.766749
	79.2576	0.277773	0.539806	0.252713	0.432569	0.989088	0.431474	0.750664	1.16644	0.196342	0.65113
	79.4624	0.322617	0.515238	0.245649	0.418472	0.969916	0.395657	0.743951	1.15058	0.162399	0.716351
	79.6672	0.322713	0.524402	0.250381	0.407236	0.918568	0.398567	0.758068	1.15443	0.227537	0.747509
	79.872	0.351648	0.561045	0.284364	0.40288	0.936303	0.466285	0.80593	1.05713	0.20449	0.727372
	80.0768	0.331759	0.559929	0.270859	0.421545	0.903225	0.421865	0.969948	1.16264	0.154916	0.858364
	80.2816	0.325231	0.545998	0.307512	0.440456	0.963637	0.477403	0.87078	1.0395	0.155303	0.766528
	80.4864	0.339846	0.508489	0.282378	0.488617	0.946771	0.517146	0.859518	0.995635	0.127201	0.733531
	80.6912	0.294282	0.515481	0.261814	0.494634	1.0045	0.481101	0.921027	0.988711	0.161616	0.754875
	80.896	0.344194	0.529181	0.28168	0.440771	0.970108	0.474554	0.867041	1.04173	0.197965	0.845913
	81.1008	0.298008	0.499755	0.280081	0.473336	0.981207	0.411408	0.981277	1.05013	0.166463	0.721274
	81.3056	0.242481	0.527391	0.302051	0.384922	0.951786	0.402223	0.975007	1.07219	0.180577	0.744994
	81.5104	0.367437	0.525125	0.26488	0.372755	0.987299	0.460053	0.973247	1.11069	0.145614	0.617329
	81.7152	0.349392	0.571344	0.280945	0.362107	0.942182	0.556942	0.903602	1.04254	0.138367	0.756524
	81.92	0.348828	0.560407	0.242185	0.404601	0.932675	0.423997	0.960267	1.09863	0.143967	0.726183
	82.1248	0.424721	0.551832	0.251541	0.419689	0.9544	0.433006	0.873424	1.00072	0.176653	0.785379
	82.3296	0.388648	0.522088	0.221692	0.378758	0.925206	0.475853	0.893317	1.17154	0.145269	0.768354
	82.5344	0.398029	0.565265	0.247501	0.443689	0.931776	0.453117	0.869792	1.01918	0.14144	0.772277
	82.7392	0.386685	0.52782	0.241479	0.469507	0.95664	0.369033	0.842381	1.01584	0.13411	0.78629
	82.944	0.441726	0.547966	0.228112	0.461608	0.88464	0.439853	1.00086	1.05803	0.120763	0.771935
	83.1488	0.423715	0.541898	0.233835	0.444593	0.90257	0.331805	0.954958	1.00223	0.133695	0.852114
	83.3536	0.419222	0.577172	0.268097	0.397565	0.893155	0.385809	0.928378	1.00253	0.117913	0.722763
	83.5584	0.398493	0.589071	0.247101	0.424778	0.91838	0.47672	0.980896	1.04316	0.124424	0.866231
	83.7632	0.398106	0.573929	0.26251	0.394604	0.939328	0.452943	0.968503	0.98898	0.101304	0.842527
	83.968	0.424717	0.597576	0.261222	0.411909	0.911218	0.411696	0.907315	1.03074	0.124965	0.856017
	84.1728	0.47364	0.624568	0.263625	0.477521	0.926713	0.455624	1.00833	1.04003	0.150513	0.782991
	84.3776	0.432159	0.680189	0.310637	0.515757	0.891606	0.382314	0.88115	1.07572	0.135236	0.713696
	84.5824	0.431227	0.623494	0.259883	0.488406	0.895772	0.330874	0.829379	0.98348	0.131644	0.752221
	84.7872	0.458025	0.709742	0.249006	0.481613	0.881284	0.315395	0.881354	0.933342	0.13902	0.735832
	84.992	0.505789	0.603621	0.252338	0.484607	0.85736	0.373026	1.00954	0.98472	0.083565	0.750651
	85.1968	0.426573	0.68983	0.270487	0.44113	0.872557	0.398148	1.1028	1.05279	0.12258	0.607596
	85.4016	0.437878	0.624641	0.269222	0.454166	0.879765	0.348845	0.882956	1.01631	0.173855	0.794153
	85.6064	0.449572	0.62638	0.281151	0.444082	0.901571	0.386522	0.849829	1.09163	0.134885	0.757526
	85.8112	0.42052	0.595851	0.278143	0.462338	0.911902	0.373333	0.897853	1.0427	0.14881	0.796344
	86.016	0.461001	0.58825	0.240598	0.520937	0.81615	0.429172	0.86489	0.99168	0.160334	0.607257
	86.2208	0.402943	0.601013	0.250613	0.518368	0.836614	0.485711	0.891547	1.02465	0.135295	0.637318
	86.4256	0.415582	0.648544	0.274903	0.547491	0.887049	0.586309	0.876032	0.974982	0.133184	0.599032
	86.6304	0.468293	0.610157	0.273135	0.635038	0.864937	0.484836	0.905657	1.00442	0.160204	0.591372
	86.8352	0.388068	0.626093	0.211925	0.628458	0.842533	0.443505	0.915961	0.887885	0.113731	0.692588
	87.04	0.371168	0.638966	0.244965	0.672426	0.887796	0.414168	0.9247	0.890119	0.136041	0.420412

## Sheet: Suppl fig 3b
	All biological repeats							Mean, normalised							SEM
		Neat1_2	Malat1	Hif1a	hhRPM	Raptor		NEAT1_2	MALAT1	HIF1A	HNRNPM	RPTOR	IGS16	ADARB2	NEAT1_2	MALAT1	HIF1A	HNRNPM	RPTOR	IGS16	ADARB2
	Trizol H+	11.3534	1.80633	0.702634	1.05101	1.38284	Trizol	12.7132	1.68823	0.778145	1.24449	1.29952	1.25625	0.744328	5.57585	0.593481	0.064177	0.196189	0.145352	0.461821	0.44544
	Trizol NH	0.893039	1.06996	0.90296	0.844535	1.06411		1	1	1	1	1	1	1
	EZNA H+	13.1603	1.06996	1.18273	0.893094	0.915168	E.Z.N.A.	15.2169	0.283787	1.42505	0.902237	0.685306	1.69301	1.62195	4.44074	0.0382271	0.112554	0.0531833	0.0132196
	EZNA NH	0.864843	3.77028	0.829959	0.989867	1.33541		1	1	1	1	1	1	1
	Qiagen H+	24.5686	6.83358	0.782671	1.17814	1.60314	Qiagen	30.5036	1.6805	0.835814	1.03705	1.28699	1.93673	1.30596	15.1954	0.370739	0.216604	0.168534	0.207539	0.577798	0.593574
	Qiagen NH	0.805432	4.06639	0.936418	1.13605	1.24565		1	1	1	1	1	1	1
	H+, heated; NH, non-heated

## Sheet: Suppl fig 3c
		set 1	set 2	Ratio		Average	SEM
	Fresh NH	1	1
	Fresh H+	21.6306	18.9615	21.6306	18.9615	20.296	1.33853
	Frozen NH	1.59107	1.52098
	Frozen H+	17.1484	13.4543	10.7779	8.84585	9.81186	0.968898
	Lysate NH	1.24401	1.14076
	Lysate H+	12.7286	12.3377	10.2319	10.8153	10.5236	0.292573

## Sheet: Suppl fig 3d
		RQ	Ratio	Mean	SEM
	Promega H+	1	1.46917	2.64496	1.21951
	Promega H+	0.678302	5.0806
	Promega H+	0.949342	1.38511
	Promega NH	0.133508
	Promega NH	0.680657
	Promega NH	0.685391
	Sigma H+	0.449066	7.08614	11.7953	1.20128
	Sigma H+	0.435275	14.8769
	Sigma H+	1	12.4235
	Sigma NH	0.141121
	Sigma NH	0.0292585
	Sigma NH	0.0361465
	Sigma H+	0.876606	11.2746
	Sigma H+	1	13.3152
	Sigma H+	0.0777507
	Sigma H+	0.0751023

## Sheet: Suppl fig 3e
		High
		set 1	set 2	set 3	set 4	mean	sem
	NH	1	1	1	1	1	0
	H	5.29636	4.48466	18.2522	11.3684	9.85042	2.8358
	NH D	1.12117	1.64148	1.27015	1.45582	1.37215	0.0786307
	H D	9.48074	11.0043	33.2435	22.1239	18.9631	4.60781
		Low
				set 1	set 2	mean	sem
	NH			1	1	1	0
	H			6.35774	4.87364	5.61569	0.744265
	NH D			1.18426	1.20581	1.19503	0.0108059
	H D			7.27509	6.43081	6.85295	0.423401
