# Supplementary material for: Paraspeckle condensation is controlled via TDP-43 polymerization and linked to neuroprotection
Source: Nat Cell Biol. 2026 Mar 18;28(4):754–70. doi: 10.1038/s41556-026-01895-y (PMC13086584; doi:10.1038/s41556-026-01895-y)
Supplement: Supplementary file 6 — Statistical source data. [file 41556_2026_1895_MOESM6_ESM.xlsx]

## Sheet: Ext Fig. 1b
		RBM14			BRG1			hnRNPF
		Foci	Dispersed		Foci	Dispersed		Foci	Dispersed
	1	4	0		6	0		3	0
	2	5	0		7	0		7	0
	3	3	0		7	0		3	0
	4	2	0		4	0		4	0
	5	5	0		8	0		4	0
	6	5	0		4	1		4	0
	7	4	0		8	0		3	0
	8	4	1		3	0
	9	4	0		3	0
	10	3	0
	No. cells	40			51			28
	Sum	39	1		50	1		28	0
	Proportion	0.975	0.025		0.980392	0.0196078		1	0

## Sheet: Ext Fig. 1f
	TDP-43 GFP				Untagged TDP-43				TDP-43 SNAP
	Intact	disrupted	% disrupted		Intact	disrupted	% disrupted		Intact	disrupted	% disrupted
	2	5	0.714286		5	0	0		1	4	0.2
	5	2	0.285714		8	0	0		2	6	0.25
	3	2	0.4		5	0	0		0	8	0
	4	3	0.428571		5	0	0		0	4	0
	2	2	0.5		7	1	0.125		1	4	0.2
	6	2	0.25		4	0	0		2	4	0.333333
	3	2	0.4		6	0	0		0	5	0
	4	1	0.2		5	1	0.166667		1	3	0.25
	6	2	0.25		8	0	0		0	4	0
	7	3	0.3		3	0	0		2	3	0.4
					7	0	0		2	3	0.4
					4	0	0
					4	0	0
					7	1	0.125
					2	0	0
					4	0	0
					3	0	0
					5	0	0
					3	0	0
No. cells	66				98				0

## Sheet: Ext Fig. 1h
	TDP-43 fluorescence intensity
	intact	dispersed
	1.96811	3.5705
	1.96916	3.11792
	0.962023	4.61288
	1.00126	3.99098
	1.1645	2.70688
	1.25753	4.71821
	1.24992	2.47314
	1.12529	4.83739
	1.83294	4.33571
	1.73362	3.62463
	2.22562	2.57763
	2.6614	2.11855
	1.85567	4.67709
	1.90046	5.8953
	1.93226	2.88355
	1.92512	4.02539
	2.72616	2.36634
	2.31646	2.19516
		2.48001
		3.01019
		2.32774
		1.95868
		2.25484
		2.61169
		3.76285
		2.88769
		2.6511
		2.22528
		6.02166
		8.2696
		6.03532
		5.68213
		5.53897
		4.8778
		4.40311
		3.83753

## Sheet: Ext Fig. 1j
	HeLa
	GFP		TDP-43 GFP
	punctate	dispersed	punctate	dispersed
Image 1	21	0	11	8
Image 2	24	1	6	8
Image 3	22	0	10	9
Image 4	19	0	8	8
Image 5	11	0	9	11
No.cells	98		88
Proportion	0.992	0.008	0.496767	0.503233

## Sheet: Ext Fig. 1k
	NPCs
	Mock		TDP-43
	punctate	dispersed	punctate	dispersed
Image 1	84	15	31	35
Image 2	60	11	22	34
Image 3	28	6	25	29
Image 4	22	8	39	24
Image 5	56	16	19	33
No.cells	306		291
Proportion	0.805639	0.194361	0.46199	0.53801

## Sheet: Ext Fig. 2a
		sc siRNA						TDP-43 siRNA
	Cell	Image no.	Total cores	Spheroid cores	% spheroids		Cell	Image no.	Total cores	Spheroid cores	% spheroids
	1	21	15	13	86.6667		1	28	18	11	61.1111
	2	20	20	10	50		2	27	22	11	50
	3	19	9	3	33.3333		3	26	23	20	86.9565
	4	18	18	13	72.2222		4	25	17	8	47.0588
	5	16	118	33	27.9661		5	25	28	10	35.7143
	6	14	21	17	80.9524		6	24	30	12	40
	7	12	8	3	37.5		7	24	15	5	33.3333
	8	11	11	5	45.4545		8	23	7	5	71.4286
	9	13	17	11	64.7059		9	23	60	45	75
	10	17	26	12	46.1538		10	22	11	4	36.3636
	Total		263	120	54.4955		Total		231	131	53.6966
	Total / cell		26.3	12			Total / cell		23.1	13.1

## Sheet: Ext Fig. 2b
	NT			TDP-43 depleted
Phenotype	low	intact	high	low	intact	high
	2	4	1	3	1	2
	2	1	2	2	4	1
	1	5	1	1	2	3
	3	3	3	2	2	3
	1	5	5	1	2	2
	9	18	12	9	11	11
Proportion	0.230769	0.461538	0.307692	0.290323	0.354839	0.354839
No. cells	39			31

## Sheet: Ext Fig. 3b
			WT								2M									dCR
			Area	Intensity		Circ.			Ratio		Area	Intensity		Circ.			Ratio			Area	Intensity		Circ.			Ratio
		1	0.271	28466		0.785	cell 1	nucleus	34.5461	1	0.271	28330		0.785	cell 1	nucleus	92.2801		1	0.271	10372		0.785	cell 1	nucleus	10.5193
		2	0.271	824		0.785		cytoplasm		2	0.271	307		0.785		cytoplasm			2	0.271	986		0.785		cytoplasm
		3	0.271	12239		0.785	cell 2	nucleus	13.5088	3	0.271	18132		0.785	cell 2	nucleus	23.6094		3	0.271	24521		0.785	cell 2	nucleus	21.2487
		4	0.271	906		0.785		cytoplasm		4	0.271	768		0.785		cytoplasm			4	0.271	1154		0.785		cytoplasm
		5	0.271	21453		0.785	cell 3	nucleus	37.9028	5	0.271	32351		0.785	cell 3	nucleus	23.1079		5	0.271	14400		0.785	cell 3	nucleus	23.0032
		6	0.271	566		0.785		cytoplasm		6	0.271	1400		0.785		cytoplasm			6	0.271	626		0.785		cytoplasm
		7	0.271	254		0.785	background			7	0.271	21955		0.785	cell 4	nucleus	20.0869		7	0.271	31353		0.785	cell 4	nucleus	46.6562
		8	0.271	14241		0.785	cell 4	nucleus	34.3986	8	0.271	1093		0.785		cytoplasm			8	0.271	672		0.785		cytoplasm
		9	0.271	414		0.785		cytoplasm		9	0.271	133		0.785	background				9	0.271	567		0.785	background
		10	0.271	20470		0.785	cell 5	nucleus	24.2536	10	0.271	29614		0.785	cell 5	nucleus	56.6233		10	0.271	29616		0.785	cell 5	nucleus	48.9521
		11	0.271	844		0.785		cytoplasm		11	0.271	523		0.785		cytoplasm			11	0.271	605		0.785		cytoplasm
		12	0.271	31100		0.785	cell 6	nucleus	57.0642	12	0.271	22199		0.785	cell 6	nucleus	37.5618		12	0.271	20149		0.785	cell 6	nucleus	43.5184
		13	0.271	545		0.785		cytoplasm		13	0.271	591		0.785		cytoplasm			13	0.271	463		0.785		cytoplasm
		14	0.271	39825		0.785	cell 7	nucleus	68.7824	14	0.271	16708		0.785	cell 7	nucleus	52.2125		14	0.271	13892		0.785	cell 7	nucleus	34.1327
		15	0.271	579		0.785		cytoplasm		15	0.271	320		0.785		cytoplasm			15	0.271	407		0.785		cytoplasm
		16	0.271	268		0.785	background			16	0.271	264		0.785	background				16	0.271	19903		0.785	cell 8	nucleus	47.6148
		17	0.271	28845		0.785	cell 8	nucleus	32.9281	17	0.271	14604		0.785	cell 8	nucleus	39.4703		17	0.271	418		0.785		cytoplasm
		18	0.271	876		0.785		cytoplasm		18	0.271	370		0.785		cytoplasm			18	0.271	129		0.785	background
		19	0.271	14899		0.785	cell 9	nucleus	24.4246	19	0.271	21111		0.785	cell 9	nucleus	33.6699		19	0.271	18842		0.785	cell 9	nucleus	28.8545
		20	0.271	610		0.785		cytoplasm		20	0.271	627		0.785		cytoplasm			20	0.271	653		0.785		cytoplasm
		21	0.271	11791		0.785	cell 10	nucleus	12.1808	21	0.271	474		0.785	background				21	0.271	10864		0.785	cell 10	nucleus	3.53301
		22	0.271	968		0.785		cytoplasm		22	0.271	23773		0.785	cell 10	nucleus	28.8158		22	0.271	3075		0.785		cytoplasm
		23	0.271	540		0.785	background			23	0.271	825		0.785		cytoplasm			23	0.271	239		0.785	background
			WT	2M	dCR
		Mean nucleus	22332.9	22877.7	19391.2
		Mean cytoplasm	713.2	682.4	905.9
		Ratio	31.3137	33.5254	21.4055

## Sheet: Ext Fig. 3d
		med/high OE
		FoV	WT		M337V		D169G		Y374X
			large foci	small foci	large foci	small foci	large foci	small foci	large foci	small foci
		1	0	7	3	6	0	5	0	4
		2	2	8	2	7	2	5	0	5
		3	1	5	0	7	0	5	2	3
		4	0	3	0	4	0	7	2	6
		5	2	6	0	4	0	3	2	7
		6	1	3	0	7	4	4	3	6
		7	0	3	1	3	3	3	3	8
		8	0	3	1	5	2	7	1	3
		9	1	6	2	5	0	3	0	3
		10	0	6	2	6	0	3	1	3
	Sum		7	50	11	54	11	45	14	48
	Proportion		0.122807	0.877193	0.169231	0.830769	0.196429	0.803571	0.225806	0.774194
	No. cells		57		65		56		62

## Sheet: Ext Fig. 3e
	NEAT1_2										NEAT1 total
	GFP	WT	2M/3M	dNTD	dCR	dCTD	D169G	M337V	Y373X		GFP	WT	2M/3M	dNTD	dCR	dCTD	D169G	M337V	Y373X
	1	1.15269	0.876606	1.12117	0.929805	1.23542	1.23114	1.68763	1.04608		1	1.08674	1.35191	0.858565	1.1487	0.714497	0.861546	0.942785	0.923382
	1	0.70466	0.512278	1.12896	0.809442	0.933033	1.47939	1.44393	1.34723		1	0.99654	0.933033	1.05336	0.68302	1.26576	0.946058	1.34257	0.602904
	1	1.82766	0.873573	1.08298	0.870551	1.08674	1.19748	1.23971	1.67018		1	0.898132	0.91067	1.03527	0.659754	1.08298	0.598739	0.63728	1.20164
	1	2.23457	1.1019	0.907519	0.888843	1.08674	1.6077	0.792784	1.32409		1	1.6077	1.21841	1.18921	0.823591	0.993093	1.13288	0.768438	0.989657
	1	1.84038	1.09809								1	0.849685	1.20164
	1	1.14076	0.933033								1	1.25701	0.784584
	1	1.29684	0.917004								1	1.06069	1.19748
			0.632878										1.23542
	Table Analyzed	NTD NEAT1_2			Table Analyzed	NTD NEAT1_2		Table Analyzed	NTD NEAT1_2		Table Analyzed	all NEAT1_2		Table Analyzed	all NEAT1_2
	Column B	WT			Column E	dCR		Column C	2M/3M		Column G	D169G		Column I	Y374X
	vs.	vs.			vs.	vs.		vs.	vs.		vs.	vs.		vs.	vs.
	Column A	GFP			Column A	GFP		Column A	GFP		Column A	GFP		Column A	GFP
	Mann Whitney test				Mann Whitney test			Mann Whitney test			Mann Whitney test			Mann Whitney test
	P value	0.0084			P value	0.003		P value	0.0535		P value	0.003		P value	0.003
	Exact or approximate P value?	Exact			Exact or approximate P value?	Exact		Exact or approximate P value?	Exact		Exact or approximate P value?	Exact		Exact or approximate P value?	Exact
	P value summary	**			P value summary	**		P value summary	ns		P value summary	**		P value summary	**
	Significantly different? (P < 0.05)	Yes			Significantly different? (P < 0.05)	Yes		Significantly different? (P < 0.05)	No		Significantly different? (P < 0.05)	Yes		Significantly different? (P < 0.05)	Yes
	One- or two-tailed P value?	One-tailed			One- or two-tailed P value?	One-tailed		One- or two-tailed P value?	One-tailed		One- or two-tailed P value?	One-tailed		One- or two-tailed P value?	One-tailed
	Sum of ranks in column A,B	35 , 70			Sum of ranks in column A,E	56 , 10		Sum of ranks in column A,C	70 , 50		Sum of ranks in column A,G	28 , 38		Sum of ranks in column A,I	28 , 38
	Mann-Whitney U	7			Mann-Whitney U	0		Mann-Whitney U	14		Mann-Whitney U	0		Mann-Whitney U	0
	Difference between medians				Difference between medians			Difference between medians			Difference between medians			Difference between medians
	Median of column A	1.000, n=7			Median of column A	1.000, n=7		Median of column A	1.000, n=7		Median of column A	1.000, n=7		Median of column A	1.000, n=7
	Median of column B	1.297, n=7			Median of column E	0.8797, n=4		Median of column C	0.8968, n=8		Median of column G	1.355, n=4		Median of column I	1.336, n=4
	Difference: Actual	0.2968			Difference: Actual	-0.1203		Difference: Actual	-0.1032		Difference: Actual	0.3553		Difference: Actual	0.3357
	Difference: Hodges-Lehmann	0.2968			Difference: Hodges-Lehmann	-0.1203		Difference: Hodges-Lehmann	-0.1032		Difference: Hodges-Lehmann	0.3553		Difference: Hodges-Lehmann	0.3357

[truncated: 50 more sheets: Ext Fig. 4c, Ext Fig. 4d, Ext Fig. 4e, Ext Fig. 5c, Ext Fig. 5d, Ext Fig. 5e, Ext Fig. 6a, Ext Fig. 6h, Ext Fig. 7d, Ext Fig. 7e, Ext Fig. 7f, Ext Fig. 7h, Ext Fig. 9a, Ext Fig. 9b, Ext Fig. 9c, Ext Fig. 10d, Ext Fig. 10j, Fig.1c, Fig.1g, Fig.1k …]
